# Supplementary material for: The influence of sex and trauma impact on the rupture site of the ulnar collateral ligament of the thumb
Source: PLoS One. 2017 Jul 24;12(7):e0181754. doi: 10.1371/journal.pone.0181754 (PMC5524296; doi:10.1371/journal.pone.0181754)
Supplement: S1 Dataset — Patients with a ligament avulsion of the UCL are included in this dataset. To protect the patient’s privacy, the data were aggregated and de-identified from all personal identifiers including (patient ID, birth date, health unit and address). A generic patient id was created to identify unique patients. (XLSX) [file pone.0181754.s001.xlsx]

## Sheet: Blatt1
Center	Age	Sex (m=1, f=0)	Impact (1=blunt, 2=low, 3=high)	Rupture site (1=proximal, 2=mid-substance, 3=distal)
1	30.0795	0	2	2
1	72.5014	0	2	2
1	48.8767	0	2	2
1	53.8822	1	2	2
1	35.3205	1	3	2
1	44.9863	0	3	2
1	29.0521	0	3	2
1	36.2685	0	3	2
1	50.8575	0	2	2
1	84.4658	0	2	2
1	34.3863	1	3	2
1	41.9507	0	1	2
1	37.1096	1	3	2
1	35.7616	1	2	2
1	26.3068	0	3	2
1	30.8959	0	3	2
1	41.937	0	3	2
1	47.6	0	3	2
1	44.6603	0	2	2
1	40.1945	1	2	2
1	39.9342	0	3	2
1	30.2575	0	3	2
1	55.3315	1	3	2
1	33.3041	0	3	2
1	56.4575	0	2	2
1	51.4932	1	2	2
1	19.6137	0	3	2
1	34.326	0	3	2
1	28.789	0	2	2
1	25.8466	1	3	2
1	19.6219	0	2	2
1	56.4603	0	2	2
1	20.5397	0	2	2
1	56.4986	1	3	2
1	36.7178	1	1	2
1	52.4438	1	3	2
1	43.5452	1	3	2
1	53.2466	1	2	2
1	59.9233	0	3	2
1	39.0493	1	3	2
1	19.4466	1	3	2
1	59.0055	0	2	2
1	46.7041	0	2	2
1	27.2027	1	3	2
1	34.1178	1	2	2
1	45.1562	0	2	2
1	29.8247	0	3	2
1	37.9644	1	2	2
1	33.3726	1	2	2
1	30.3014	1	3	2
1	65.8411	1	3	2
1	61.6712	0	2	2
1	43.9945	1	1	2
1	39.7452	1	2	2
1	44.6493	0	2	2
1	39.1589	1	2	2
1	66.2521	0	2	2
1	59.8356	1	3	2
1	24.9425	0	2	2
1	66.4027	0	2	2
1	58.5863	0	2	2
1	55.5397	0	3	2
1	37.9014	1	2	2
1	39.5671	1	2	2
1	61.3562	0	2	2
1	23.7452	1	2	2
1	47.7315	1	2	2
1	17.274	0	3	2
1	34.1342	1	1	2
1	30.2603	0	3	2
1	30.526	0	3	2
1	45.4192	0	2	2
1	56.1863	0	3	2
1	74.5699	0	2	2
1	26.526	1	3	2
1	26.9068	0	3	2
1	30.2274	1	2	2
1	29.7041	1	2	2
1	43.3507	1	2	2
1	18.2329	1	2	2
1	52.1644	0	3	2
1	42.2082	0	2	2
1	43.811	1	3	2
1	51.7808	0	2	1
1	16.2055	1	3	1
1	39.7589	1	2	1
1	54.6	1	1	1
1	43.4137	0	2	1
1	42.9863	0	2	1
1	50.6137	0	3	1
1	30.7178	1	3	1
1	41.8466	0	2	1
1	48.8712	1	2	1
1	53.9534	1	2	1
1	61.3096	0	2	1
1	18.663	1	2	1
1	66.926	1	2	1
1	39.4548	0	3	1
1	19.0493	1	3	1
1	60.9616	0	2	1
1	53.4986	1	2	1
1	52.9699	0	3	1
1	41.7808	1	2	3
1	42.0521	0	2	3
1	20.3562	0	3	3
1	26.011	1	2	3
1	26.5973	1	3	3
1	47.5288	1	3	3
1	36.2466	1	2	3
1	27.6329	1	3	3
1	58.589	0	2	3
1	29.9836	1	3	3
1	24.6438	1	3	3
1	26.9918	1	3	3
1	38.0055	0	2	3
1	49.0986	0	3	3
1	55.7014	1	3	3
1	44.3233	1	3	3
1	50.5726	0	3	3
1	50.5178	1	3	3
1	21.9863	0	3	3
1	42.0219	0	2	3
1	50.2849	1	3	3
1	21.4493	0	3	3
1	49.7315	0	3	3
1	53.8685	1	3	3
1	68.8329	0	2	3
1	42.6274	1	3	3
1	26.6658	0	3	3
1	56.9945	0	3	3
1	53.9726	0	3	3
1	34.6904	0	3	3
1	37.9945	0	2	3
1	42.7836	1	3	3
1	54.7781	1	3	3
1	23.7479	1	3	3
1	68.3397	1	2	3
1	46.7726	1	3	3
1	15.5671	0	3	3
1	25.6822	0	3	3
1	51.1507	0	3	3
1	37.9233	0	3	3
1	46.6877	1	1	3
1	38.326	1	2	3
1	36.4575	1	3	3
1	36.8904	0	3	3
1	27.3315	0	3	3
1	46.1671	1	3	3
1	58.9342	0	2	3
1	49.2219	0	2	3
1	45.4192	0	2	3
1	50.3863	1	2	3
1	20.8767	1	3	3
1	54.6	1	2	3
1	45.3096	1	3	3
1	42.7699	0	1	3
1	19.6356	0	3	3
1	34.3507	1	3	3
1	21.8137	0	2	3
1	40.0384	0	3	3
1	30.1781	0	3	3
1	41.0986	1	3	3
1	43.5041	0	3	3
1	15.6795	0	3	3
1	29.9945	0	3	3
1	38.3589	1	3	3
1	35.4438	1	3	3
1	19.6904	1	3	3
1	45.5452	1	3	3
1	40.8685	0	3	3
1	43.011	0	2	3
1	57.2575	0	3	3
1	38.8932	1	3	3
1	40.8247	1	3	3
1	22.6877	0	3	3
1	45.1288	1	3	3
1	36.4603	0	2	3
1	42.1945	0	2	3
1	34.0932	1	3	3
1	39.0877	0	3	3
1	30.7315	1	3	3
1	56.1425	1	3	3
1	22.4438	0	3	3
1	29.7123	0	2	3
1	19.9205	1	3	3
1	54.7836	0	3	3
1	57.7863	0	3	3
1	42.3726	1	2	3
1	22.7534	0	3	3
1	33.9836	1	1	3
1	41.9726	0	3	3
1	37.7973	0	3	3
1	41.3479	0	2	3
1	28.9753	0	3	3
1	22.5233	0	3	3
1	30.1644	1	3	3
1	25.8274	0	3	3
1	37.7918	1	3	3
1	32.9479	1	3	3
1	23.6959	1	3	3
1	21.6986	1	3	3
1	32.1479	0	3	3
1	36.1781	0	2	3
1	22.7945	0	3	3
1	50.6904	1	3	3
1	62.2	1	2	3
1	57.3041	1	3	3
1	40.2822	0	3	3
1	30.8767	1	2	3
1	42.7671	1	2	3
1	47.3753	1	3	3
1	43.0575	0	3	3
1	29.1836	0	3	3
1	40.8904	0	3	3
1	60.2082	0	2	3
1	39.3507	1	3	3
1	39.8521	1	3	3
1	41.1233	1	1	3
1	27.2712	1	3	3
1	54.9233	0	2	3
1	36.1808	1	3	3
1	53.1562	1	2	3
1	35.6411	0	3	3
1	60.0274	0	2	3
1	23.6411	1	3	3
1	49.9151	1	3	3
1	34.7233	1	3	3
1	40.1123	1	3	3
1	33.0603	1	3	3
1	52.5671	0	3	3
1	18.337	1	1	3
1	43.3068	1	1	3
1	14.2904	1	3	3
1	56.3288	0	2	3
1	43.926	0	2	3
1	24.5315	0	3	3
1	27.6877	1	2	3
1	61.7233	1	2	3
1	47.7178	1	2	3
1	27.411	1	3	3
1	27.8411	1	3	3
1	47.5041	1	1	3
1	37.4411	1	3	3
1	37.2822	1	3	3
1	18.6219	1	2	3
1	51.611	0	3	3
1	44.9644	1	3	3
1	24.1425	1	3	3
1	45.1836	1	2	3
1	31.9534	0	1	3
1	57.0904	1	2	3
1	66.9616	1	2	3
1	52.4795	0	1	3
2	37	1	3	3
2	34	0	3	2
2	46	0	3	3
2	63	0	3	3
2	43	1	2	2
2	27	1	2	3
2	29	1	2	3
2	45	1	3	3
2	55	1	3	1
2	48	1	3	3
2	54	1	3	3
2	66	1	3	3
2	38	1	3	3
2	62	0	2	3
2	18	0	3	1
2	42	0	3	3
2	50	0	3	3
2	44	0	1	3
2	49	0	3	3
2	22	0	2	3
2	21	1	1	2
2	67	0	2	3
2	65	0	2	2
2	19	1	2	3
2	33	1	3	3
2	63	1	3	3
2	17	0	3	1
2	65	0	2	3
2	42	1	3	3
2	27	1	3	3
2	63	0	2	3
2	36	1	3	3
2	25	1	2	3
2	55	1	1	3
2	34	0	2	1
2	53	1	3	3
2	56	0	1	3
2	50	0	2	3
2	49	1	3	2
2	83	1	2	3
2	51	0	3	3
2	67	0	2	2
2	39	0	1	3
2	43	1	3	3
2	57	1	2	3
2	44	1	2	3
2	71	1	3	3
2	48	1	3	3
2	41	0	3	3
2	50	0	1	3
2	52	0	1	2
2	23	0	3	3
2	45	1	2	3
2	78	0	2	3
2	42	0	2	2
2	39	1	2	2
2	49	1	1	3
2	49	1	3	3
2	26	1	3	3
2	44	0	3	2
2	29	0	2	3
2	35	1	2	3
2	54	1	3	3
2	50	0	2	3
2	44	0	2	1
2	22	1	2	2
2	53	0	3	2
2	27	1	3	3
2	46	0	3	3
2	69	1	3	2
2	18	0	3	3
2	22	1	2	3
2	51	0	2	3
2	58	0	2	3
2	60	1	3	3
2	35	0	1	1
2	63	0	1	3
2	54	1	3	3
2	46	1	2	1
2	64	0	3	3
2	51	1	3	2
2	52	0	3	3
2	27	1	3	2
2	59	1	3	3
2	56	1	3	2
2	57	0	3	3
2	58	0	3	3
2	36	1	1	3
2	49	1	1	3
2	26	1	1	3
2	40	1	3	3
2	36	1	3	3
2	39	1	3	2
2	27	1	3	3
2	43	1	3	3
2	31	1	3	3
2	27	1	2	3
2	41	0	3	3
2	53	0	2	2
2	46	1	3	2
2	37	1	3	3
2	42	0	3	2
2	39	1	3	3
2	49	0	2	3
2	64	0	2	3
2	36	1	3	3
2	53	1	3	3
2	60	0	2	3
2	52	0	2	3
2	47	1	2	3
2	44	1	3	3
2	38	1	3	3
2	57	1	2	3
2	82	0	2	2
2	36	0	2	3
2	71	0	2	2
2	54	0	3	3
2	65	1	1	3
2	22	1	2	3
2	86	0	2	3
2	64	0	2	3
2	50	1	2	2
2	41	1	3	3
2	60	0	2	3
2	51	1	1	2
2	70	0	2	3
2	59	1	1	3
2	42	1	3	1
2	36	0	3	2
2	43	1	3	3
2	27	1	3	3
2	19	0	1	1
2	62	1	3	3
2	69	1	3	3
2	44	1	1	3
2	24	1	3	2
2	49	1	3	3
2	44	0	3	3
2	30	1	3	3
2	49	1	2	3
2	60	1	2	3
2	40	1	3	3
2	24	1	3	3
2	58	0	2	3
2	72	1	3	3
2	50	1	3	3
2	55	1	3	3
2	54	1	3	3
2	66	1	2	1
2	38	1	3	3
2	31	1	2	2
2	42	1	3	3
2	48	1	3	3
2	39	1	2	3
2	50	1	3	3
2	55	0	2	2
2	56	1	3	2
2	60	0	3	3
2	45	0	3	3
2	41	1	3	2
2	49	1	2	3
2	21	1	2	2
2	23	1	3	3
2	90	0	2	3
2	47	1	3	3
2	33	0	3	1
2	57	0	2	2
2	38	1	3	2
2	32	1	2	3
2	55	1	1	3
2	37	1	2	2
2	39	0	2	3
2	68	0	2	3
2	43	0	3	3
2	17	1	3	3
2	47	1	3	3
2	37	0	2	2
2	54	1	2	3
2	40	1	1	3
2	53	0	1	3
2	51	0	2	3
2	20	1	3	2
2	61	0	2	3
2	70	0	2	3
2	63	0	2	2
2	54	1	2	1
2	38	1	3	3
2	55	0	3	3
2	30	1	2	3
2	81	0	2	3
2	30	1	2	3
2	62	1	2	3
2	26	1	3	3
2	38	1	2	3
2	60	0	2	3
2	60	0	3	3
2	39	1	2	3
2	73	0	2	2
2	43	1	3	3
2	41	0	2	3
2	35	1	3	3
2	57	0	2	2
2	19	0	3	3
2	45	0	3	1
2	43	0	2	2
2	39	0	3	2
2	62	1	2	2
2	69	0	2	2
2	50	0	2	3
2	66	1	1	3
2	52	0	1	3
2	51	1	3	2
2	49	1	3	3
2	64	0	2	3
2	56	1	2	2
2	62	0	3	2
2	73	1	3	3
2	32	1	2	3
2	53	1	1	3
2	29	1	3	3
2	37	1	3	1
2	35	1	3	3
2	42	0	3	2
2	82	0	2	3
2	36	1	2	3
2	47	1	2	3
2	37	0	2	2
2	49	1	3	2
2	54	0	3	3
2	27	0	3	3
2	70	0	2	2
2	29	0	3	3
2	33	1	2	3
2	78	0	2	3
2	72	1	2	3
2	53	0	3	3
2	56	1	3	2
2	18	1	3	3
2	59	0	3	3
2	36	1	3	3
2	51	1	3	3
2	50	0	3	3
2	28	1	3	3
2	19	0	2	3
2	56	1	3	3
2	46	1	3	2
2	54	0	3	3
2	24	1	1	3
2	27	1	3	3
2	38	0	2	3
2	50	0	2	2
2	64	1	3	3
2	50	0	2	3
2	43	0	3	3
2	30	1	3	3
2	40	1	2	2
2	41	1	3	3
2	74	0	1	3
2	70	1	2	3
2	50	0	3	3
2	33	1	1	1
2	43	1	2	3
2	38	0	3	3
2	48	0	3	3
2	45	1	2	3
2	48	0	2	3
2	62	0	3	3
2	47	0	3	3
2	48	1	3	3
2	49	1	2	3
2	33	1	3	2
2	27	0	3	3
2	73	1	2	3
2	58	1	2	3
2	58	0	2	3
2	67	0	3	3
2	39	0	3	3
2	69	0	2	1
2	51	0	3	3
2	23	0	3	3
2	65	1	2	3
2	32	1	2	1
2	20	1	2	3
2	65	0	2	1
2	37	1	2	3
2	58	1	2	1
2	43	1	3	3
2	69	1	2	3
2	44	1	3	3
2	57	0	3	1
2	69	0	2	1
2	31	1	3	3
2	68	0	2	3
2	23	0	3	3
2	22	1	2	3
2	38	1	1	3
2	65	1	3	3
2	50	1	1	2
2	33	0	3	2
2	62	0	3	3
2	42	0	1	2
2	29	1	3	3
2	37	1	3	3
2	42	1	2	3
2	48	1	3	3
2	55	1	3	3
2	42	0	2	3
2	60	1	1	3
2	44	0	3	3
2	33	0	1	2
2	61	0	3	3
2	19	1	1	3
2	29	1	3	3
2	61	0	2	2
2	78	1	2	3
2	49	1	2	3
2	17	1	3	3
2	37	0	2	3
2	49	1	3	3
2	70	1	2	3
2	36	1	3	3
2	73	0	3	3
2	34	1	3	2
2	43	0	2	3
2	65	1	2	3
2	48	0	3	3
2	46	0	3	3
2	77	0	2	3
2	45	0	3	3
2	37	0	3	3
2	69	0	3	3
2	36	1	3	3
2	21	1	2	1
2	32	0	2	1
2	42	0	3	3
2	54	0	2	3
2	48	1	3	3
2	26	0	3	1
2	50	1	3	3
2	53	0	3	3
2	30	1	3	3
2	48	1	3	3
2	52	0	3	1
2	62	0	3	3
2	35	0	3	3
2	48	1	2	3
2	51	1	3	3
2	50	0	2	1
2	48	0	2	2
2	37	0	3	3
2	30	1	3	3
2	47	1	1	1
2	56	0	2	3
2	50	1	3	3
2	25	0	3	1
2	15	1	2	3
2	53	1	3	2
2	49	0	2	3
2	36	1	3	3
2	45	0	3	3
2	52	0	2	3
2	23	0	3	3
2	28	1	3	3
2	55	0	3	3
2	58	0	2	3
2	49	1	3	3
2	54	0	3	3
2	37	0	3	3
2	27	1	3	3
2	51	0	3	3
2	34	1	3	3
2	61	0	3	3
2	30	1	3	3
2	64	1	2	3
2	56	1	3	3
2	30	1	2	3
2	43	0	1	3
2	64	0	2	3
2	38	1	2	3
2	59	1	3	3
2	40	1	3	3
2	63	1	3	1
2	44	0	2	3
2	67	0	2	3
2	68	0	2	3
2	47	0	2	3
2	60	0	3	3
2	47	1	3	3
2	48	1	3	3
2	44	1	3	3
2	54	0	2	3
2	42	0	3	3
2	44	0	2	2
2	69	0	3	2
2	51	0	3	3
2	50	0	3	3
2	62	1	3	3
2	22	0	3	2
2	71	0	2	3
2	45	0	2	2
2	18	0	3	1
2	27	0	3	3
2	55	0	3	3
2	47	0	3	3
2	52	0	2	3
2	25	1	3	3
2	37	0	2	2
2	27	1	3	3
2	18	0	3	3
2	29	1	2	1
2	53	0	3	2
2	54	0	2	3
2	32	0	3	2
2	41	0	3	2
2	48	0	2	3
2	51	1	3	3
2	78	0	3	2
2	35	1	2	1
2	20	1	3	3
2	22	1	3	2
2	34	1	3	3
2	76	0	2	3
2	54	0	3	3
2	41	1	2	3
2	80	0	1	3
2	62	1	2	3
2	44	0	2	3
2	21	1	1	3
2	45	1	2	3
2	47	1	3	3
2	48	0	3	3
2	54	1	2	3
2	88	1	2	2
2	84	1	2	3
2	56	0	2	3
2	42	0	3	3
2	20	1	2	3
2	63	0	2	3
2	39	1	3	3
2	43	0	2	2
2	44	0	3	3
2	82	0	3	3
2	62	0	2	3
2	47	0	2	3
2	61	1	2	3
2	86	0	2	1
2	51	0	3	2
2	74	0	2	3
2	42	1	3	3
2	47	0	1	3
2	71	1	2	3
2	36	0	3	3
2	47	1	2	3
2	39	1	2	2
2	37	1	3	3
2	30	1	3	2
2	32	1	3	3
2	56	1	2	3
2	46	0	2	1
2	58	1	2	3
2	54	0	2	2
2	35	1	3	3
2	63	1	3	3
2	29	1	3	3
2	64	0	2	2
2	69	1	2	3
2	45	1	3	3
2	50	1	3	3
2	60	0	3	3
2	70	0	2	3
2	54	0	3	3
2	42	1	3	3
2	36	0	3	3
2	53	0	2	3
2	67	1	3	2
2	44	0	2	3
2	32	1	3	3
2	62	1	3	3
2	80	1	2	3
2	18	1	2	2
2	17	1	2	3
2	34	1	2	2
2	55	1	2	3
2	31	1	2	3
2	21	1	3	3
2	30	1	3	3
2	26	1	2	3
2	38	1	3	3
2	40	1	3	3
2	16	1	3	3
2	42	1	3	2
2	23	1	3	3
2	72	0	2	1
2	57	1	2	3
2	50	0	2	1
2	17	1	3	3
2	38	1	3	3
2	47	0	3	1
2	50	0	3	3
2	44	1	2	3
2	30	1	3	3
2	62	0	2	2
2	81	0	2	3
2	45	1	2	3
2	57	1	3	3
2	39	0	2	3
2	30	1	1	3
2	26	1	3	3
2	42	0	3	3
2	16	1	3	3
2	24	0	3	3
2	59	0	2	3
2	64	0	2	3
2	52	1	2	3
2	44	1	3	2
2	39	1	3	3
2	51	0	2	3
2	17	1	3	3
2	24	1	3	3
2	42	0	2	2
2	44	1	2	3
2	47	1	3	2
2	45	1	2	3
2	46	1	3	2
2	46	1	3	3
2	46	1	3	3
2	50	1	2	3
2	23	1	2	3
2	34	1	3	3
2	47	0	3	3
2	25	1	3	3
2	48	0	3	3
2	43	1	2	2
2	58	0	3	3
2	29	1	3	1
2	44	1	2	3
2	49	0	3	3
2	69	0	2	2
2	56	1	3	3
2	30	0	2	3
2	23	1	2	3
