# Supplementary material for: The influence of sex and trauma impact on the rupture site of the ulnar collateral ligament of the thumb
Source: PLoS One. 2017 Jul 24;12(7):e0181754. doi: 10.1371/journal.pone.0181754 (PMC5524296; doi:10.1371/journal.pone.0181754)
Supplement: S2 Dataset — Patients with a bony avulsion of the UCL are included in this dataset. To protect the patient’s privacy, the data were aggregated and de-identified from all personal identifiers including (patient ID, birth date, health unit and address). A generic patient id was created to identify unique patients. (XLSX) [file pone.0181754.s002.xlsx]

## Sheet: Blatt1
Center	Age	Sex (m=1, f=0)	Impact (1=blunt, 2=low, 3=high)	Rupture site (1=proximal, 2=mid-substance, 3=distal)
1	27.917	1	1	3
1	16.5973	1	3	3
1	43.7772	1	3	3
1	35.2861	1	2	3
1	32.4572	1	3	3
1	75.5079	0	2	3
1	43.1697	1	2	3
1	41.1774	1	3	1
1	36.8069	1	3	3
1	38.5337	1	1	3
1	19.8894	1	3	3
1	30.914	1	1	3
1	22.7469	1	1	3
1	22.5552	1	3	3
1	56.4204	1	3	3
1	70.2995	1	3	3
1	24.6204	0	2	3
1	38.0848	1	3	3
1	17.2154	1	3	3
1	25.1477	0	2	3
1	28.2011	1	3	3
1	18.5504	1	3	3
1	21.8231	1	3	3
1	31.2683	1	3	3
1	53.0203	1	3	3
1	37.7767	1	3	3
1	27.9407	0	3	3
1	44.3682	0	3	3
1	28.3837	1	3	3
1	45.4972	1	1	3
1	18.1064	0	3	3
1	35.2149	1	3	3
1	42.9368	1	3	3
1	30.5008	0	2	3
1	28.0723	1	1	3
1	26.5976	1	2	3
1	22.3863	1	3	3
1	22.3342	1	2	3
1	20.5342	1	3	3
1	39.1507	1	3	3
1	40.3123	1	3	3
1	28.4795	1	2	3
1	27.074	1	3	3
1	56.1151	0	2	3
1	14.9233	1	1	3
1	36.8712	1	3	3
1	35.0082	1	3	3
1	69.2904	0	3	3
1	24.9425	0	3	3
1	79.4356	1	3	3
1	24.1205	1	3	3
1	12.463	1	3	3
1	31.0575	1	3	3
1	50.2603	1	2	3
1	28.1123	1	3	3
1	53.5616	0	3	3
1	25.0356	1	2	3
1	30.9014	1	3	3
1	29.3014	1	3	3
1	62.4575	1	2	3
1	26.1534	1	3	3
1	38.011	1	2	3
1	44.4384	1	2	3
1	15.0822	1	3	3
1	27.0164	1	3	3
1	68.5562	1	2	3
1	35.1041	1	2	3
1	61.3315	1	1	3
1	31.5616	1	2	3
1	33.0603	1	2	3
1	16.9973	1	3	3
1	34.0548	1	3	3
1	16.6	1	1	3
1	48.5534	1	3	3
1	34.0219	1	3	3
1	18.5205	1	2	3
1	16.5973	1	3	3
1	15.1178	1	3	3
1	42.1781	1	2	3
1	28.2274	1	3	3
1	47.4219	1	3	3
1	36.2959	1	3	3
1	39.3014	1	3	3
1	13.0904	1	2	3
1	37.6438	1	3	3
1	40.8164	1	3	3
1	19.926	1	2	3
1	31.6685	1	1	3
1	21.9205	1	3	3
1	21.4685	1	3	3
1	38.7616	1	3	3
1	31.5753	1	3	3
1	65.4712	1	2	3
1	40.589	1	3	3
1	33.3151	1	3	3
1	30.2466	1	3	3
1	21.8329	1	1	3
1	31.6521	1	1	3
1	38.4384	1	2	3
1	77.7479	1	2	3
1	17.5699	1	2	3
1	44.5342	1	1	3
1	22.474	1	2	3
1	20.1397	1	1	3
1	18.2192	1	3	3
1	41.874	1	1	3
1	15.3973	1	1	3
1	20.011	1	3	3
1	20.2493	1	2	3
1	24.5507	1	3	3
1	52.1397	1	3	3
1	25.3534	1	3	3
1	46.5644	1	3	3
1	46.937	1	3	3
1	11.7973	1	3	3
1	21.8767	1	1	3
1	36.3068	1	3	3
1	40.7836	1	2	3
1	22.9753	1	3	3
1	15.4795	1	3	3
1	27.7233	1	3	3
1	46.3397	1	2	3
1	23.8712	1	3	3
1	30.4164	1	3	3
1	8.7863	1	3	3
1	64.2932	1	2	3
1	28.7178	1	3	3
1	17.6685	1	3	3
1	38.4548	1	3	3
1	35.6329	1	3	3
1	42.0466	1	2	3
1	62.2603	1	3	3
1	22.6603	1	2	3
1	36.9068	1	2	3
1	29.3041	1	2	3
1	28.2767	1	1	3
1	35.7205	1	1	3
1	70.3562	1	1	3
1	28.8575	1	2	3
1	49.9288	1	3	3
1	19.8521	1	2	3
1	30.9397	1	3	3
1	31.7781	1	3	3
1	25.8	1	3	3
1	51.8849	1	3	3
1	23.7616	1	3	3
1	29.8466	1	3	3
1	64.537	1	3	3
1	24.9288	1	2	3
1	26.3973	1	3	3
1	39.3644	1	3	3
1	13.3534	1	3	3
1	40.2575	1	3	3
1	26.5096	1	3	3
1	32.2712	1	2	3
1	34.0274	1	3	3
1	27.6438	1	1	3
1	31.0959	1	3	3
1	71.3808	1	2	3
1	28.5096	1	3	3
1	44.5671	1	2	3
1	40.137	1	1	3
1	42.8849	1	3	3
1	82.9315	1	2	3
1	80.074	1	1	3
1	15.5781	1	3	3
1	15.5753	1	3	3
1	42.9096	1	3	3
1	37.6219	1	3	3
1	37.3973	1	1	3
1	37.1671	1	3	3
1	49.8822	1	3	3
1	36.3699	1	2	3
1	63.7068	1	3	3
1	30.1014	1	3	3
1	57.1178	1	2	3
1	39.7315	1	2	3
1	69.874	1	2	3
1	44.0274	1	3	3
1	39.5726	1	1	3
1	78.1342	1	2	3
1	43.1123	1	1	3
1	16.8986	1	2	3
1	71.011	1	2	3
1	20.8685	1	3	3
1	48.8658	1	2	1
1	19.1616	1	3	3
1	38.0055	1	3	3
1	54.0137	1	3	3
1	46.6521	1	3	3
1	36.6219	1	3	3
1	29.1644	1	3	3
1	65.5863	1	3	3
1	30.9479	1	2	3
1	61.0575	1	3	3
1	38.6137	1	2	3
1	64.6329	1	3	1
1	36.1644	1	1	3
1	20.0219	1	3	3
1	80.1562	1	2	3
1	38.5726	1	2	3
1	27.4411	1	3	3
1	54.737	1	1	3
1	25.5178	1	3	3
1	35.589	1	2	3
1	46.4685	1	1	3
1	78.4192	1	2	3
1	24.2438	1	3	3
1	41.8521	1	3	3
1	54.1041	1	3	3
1	42.7726	1	3	3
1	40.6493	1	2	3
1	13.7644	1	3	3
1	36.3315	1	1	3
1	21.9288	1	3	3
1	39.9945	1	2	3
1	17.6877	1	3	3
1	40.3507	1	2	3
1	36.4521	1	2	3
1	43.6493	1	2	3
1	33.5014	1	3	3
1	34.6849	1	3	3
1	17.4082	1	3	3
1	47.4575	1	3	3
1	15.6055	1	2	3
1	29.2795	1	2	3
1	25.3342	1	3	3
1	44.0712	1	3	3
1	70.8329	1	2	3
1	32.3616	1	2	3
1	13.526	1	3	3
1	56.1562	1	2	3
1	33.2082	1	2	3
1	15.8301	1	1	3
1	39.811	1	3	3
1	51.611	1	3	3
1	13.8712	1	3	3
1	28.5123	1	3	3
1	62.6822	1	3	3
1	40.5068	1	3	3
1	60.3096	1	2	3
1	40.9726	1	1	3
1	43.7616	1	1	3
1	17.5973	1	3	3
1	21.5726	1	1	3
1	23.8247	1	3	3
1	24.5863	1	2	3
1	18.9562	1	2	3
1	16.2027	1	1	3
1	18.3342	1	3	3
1	50.7288	1	3	3
1	36.411	1	3	3
1	40.8904	1	2	3
1	27.5288	1	3	3
1	26.4384	1	3	3
1	42.611	1	3	3
1	60.0247	1	1	3
1	22.0767	1	3	3
1	36.8575	1	3	3
1	33.7781	1	1	3
1	31.7753	1	2	3
1	26.8384	1	3	3
1	34.7918	1	2	3
1	38.0466	1	3	3
1	84.8959	1	2	3
1	55.4548	1	2	3
1	39.7014	1	3	3
1	29.9342	1	3	3
1	37.5452	1	3	3
1	37.9863	1	3	3
1	25.1315	1	3	3
1	33.5562	1	1	3
1	19.5562	1	3	3
1	34.4219	1	1	3
1	56.2301	1	3	3
1	32.2575	1	3	3
1	25.8767	1	3	3
1	25.326	1	3	3
1	37.3425	1	2	3
1	31.674	1	3	3
1	43.9945	1	3	3
1	23.1507	1	3	3
1	62.2438	1	3	3
1	18.7534	1	3	3
1	21.1123	1	3	3
1	31.1096	1	3	3
1	24.7863	1	3	3
1	19.7178	1	3	3
1	29.789	1	2	3
1	43.7753	1	3	3
1	28.0877	1	3	3
1	25.0247	1	3	3
1	10.1479	1	2	3
1	35.0932	1	3	3
1	36.3589	1	3	3
1	58.9205	1	1	3
1	35.5151	1	2	3
1	25.7589	1	3	3
1	14.1123	1	2	1
1	28.5014	1	3	3
1	19.6658	1	3	3
1	75.9699	1	2	3
1	54.8192	1	3	3
1	19.9644	1	3	3
1	65.6247	1	3	3
1	42.5233	1	3	3
1	20.1808	1	3	3
1	52.6493	1	3	3
1	48.6411	1	3	3
1	33.0822	1	3	3
1	38.7014	1	2	3
1	30.4027	1	1	3
1	54.9479	1	3	3
1	43.7507	1	3	3
1	31.2384	1	3	3
1	30.0548	1	2	3
1	30.1753	1	3	3
1	21.9315	1	3	3
1	14.6932	1	3	3
1	40.2849	1	2	3
1	14.4164	1	2	3
1	22.4438	1	3	3
1	70.9205	1	3	3
1	36.0219	1	3	3
1	27.589	1	2	3
1	51.2301	1	1	3
1	40.5068	1	2	3
1	34.9096	1	2	3
1	29.5562	1	1	3
1	40.4603	1	1	3
1	53.0219	1	3	3
1	15.6822	1	3	3
1	38.1753	1	3	3
1	52.2575	1	3	3
1	65.0877	1	3	3
1	19.8082	1	3	3
1	11.5589	1	3	3
1	54.5863	1	2	3
1	39.8055	1	3	3
1	35.9068	1	3	3
1	82.3562	1	2	3
1	63.2082	1	3	3
1	11.6027	1	3	3
1	48.1562	1	3	3
1	45.2658	1	2	3
1	19.9507	1	3	3
1	16.8877	1	3	3
1	34.1671	1	2	3
1	53.6	1	2	3
1	68.3014	1	1	1
1	45.1205	1	2	3
1	34.1616	1	3	3
1	50.3233	1	3	3
1	27.4658	1	3	3
1	14.6712	1	3	3
1	43.3699	1	3	3
1	12.0548	1	3	3
1	29.0411	1	3	3
1	38.0767	1	3	3
1	41.3945	1	2	3
1	28.7096	1	2	3
1	54.5863	1	1	3
1	31.389	1	2	3
1	30.926	1	3	3
1	65.5589	1	2	3
1	21.9507	1	3	3
1	26.4712	1	2	3
1	38.1123	1	1	3
1	27.1836	1	1	3
1	28.7945	1	3	3
1	49.0658	1	2	3
1	41.5945	1	3	3
1	39.9014	1	3	3
1	26.2219	1	1	3
1	26.3945	1	3	3
1	56.2356	1	3	3
1	27.9205	1	1	3
1	32.9671	1	1	3
1	41.9315	1	3	3
1	29.5671	1	2	3
1	21.3397	1	3	3
1	18.0849	1	3	3
1	18.6822	1	2	3
1	55.1288	1	3	3
1	51.9616	1	2	3
1	61.0438	1	2	3
1	44.5644	1	1	3
1	29.674	1	3	3
1	19.9507	1	3	3
1	28.4411	1	3	3
1	40.1973	1	3	3
1	36.9507	1	2	3
1	16.9918	1	3	3
1	21.6356	1	3	3
1	72.9562	1	2	3
1	44.6712	1	1	3
1	27.3205	1	3	3
1	15.4603	1	3	3
1	23.7863	1	3	3
1	13.6164	1	3	3
1	28.4466	1	3	3
1	15.9562	1	3	3
1	41.9808	1	2	3
1	13.4685	1	3	3
1	17.7452	1	2	3
1	24.0986	1	2	3
1	15.7726	1	1	3
1	46.2274	1	3	3
1	80.6192	1	2	3
1	47.6082	1	2	3
1	16.3425	1	1	3
1	18.326	1	3	3
1	37.7151	1	2	3
1	32.7973	1	3	3
1	24.7808	1	1	3
1	30.9781	1	3	3
1	47.3589	1	3	3
1	52.0329	1	2	3
1	26.3151	1	3	3
1	40.3808	1	2	3
1	28.3425	1	3	3
1	52.0603	1	2	3
1	79.337	1	2	3
1	55.2548	1	2	3
1	34.3288	1	2	3
1	46.0521	1	1	3
1	50.9616	1	2	3
1	69.7562	1	1	3
1	64.0904	1	2	3
1	34.2274	1	2	3
1	38.9945	1	3	3
1	15.8329	1	2	3
1	27.2822	1	3	3
1	30.2219	1	3	3
1	17.337	1	2	3
1	27.9507	1	3	3
1	36.2219	1	3	3
1	37.0795	1	3	3
2	57	0	3	3
2	46	0	3	3
2	30	1	2	3
2	21	1	3	3
2	35	1	3	3
2	38	0	2	3
2	38	1	3	3
2	42	1	3	3
2	30	1	2	3
2	15	1	3	3
2	58	1	1	3
2	22	1	2	3
2	89	0	2	3
2	15	1	2	3
2	43	1	3	3
2	55	0	1	3
2	59	0	2	3
2	47	1	3	3
2	38	0	1	3
2	15	0	2	3
2	34	0	2	3
2	31	0	3	3
2	38	1	3	3
2	36	0	3	3
2	57	1	3	3
2	46	0	2	3
2	41	0	3	3
2	55	0	3	3
2	57	0	3	3
2	63	0	2	3
2	26	1	3	3
2	39	1	2	3
2	29	1	3	3
2	15	0	3	3
2	17	1	3	3
2	47	1	2	3
2	56	0	2	3
2	55	1	2	3
2	29	0	2	3
2	44	1	3	3
2	52	1	3	3
2	35	1	2	3
2	32	1	3	3
2	41	0	3	3
2	37	1	3	3
2	36	1	3	3
2	16	1	2	3
2	29	0	3	3
2	38	1	3	3
2	36	1	3	3
2	40	1	3	3
2	32	1	1	3
2	42	1	2	3
2	22	1	3	3
2	39	1	3	3
2	50	1	2	3
2	38	1	3	3
2	83	0	2	3
2	54	1	2	3
2	65	0	2	3
2	20	1	3	3
2	37	0	2	3
2	29	1	2	3
2	15	0	3	3
2	12	0	3	3
2	53	1	2	3
2	15	1	3	3
2	34	1	2	3
2	59	0	2	3
2	42	1	2	3
2	61	1	3	3
2	47	0	3	3
2	13	0	3	3
2	47	0	2	3
2	37	1	3	3
2	76	0	2	3
2	38	1	3	3
2	13	1	3	3
2	33	1	3	3
2	41	1	3	3
2	34	1	3	3
2	51	1	3	3
2	58	0	2	3
2	44	1	2	3
2	12	1	3	3
2	68	0	2	3
2	67	1	2	3
2	16	1	3	3
2	14	1	3	3
2	50	1	3	3
2	23	1	1	3
2	32	0	3	3
2	57	0	2	3
2	81	0	2	3
2	40	1	3	3
2	21	1	2	1
2	64	0	2	3
2	57	0	3	3
2	45	1	1	3
2	34	1	2	3
2	56	0	3	3
2	49	1	2	3
2	17	1	2	3
2	48	1	3	3
2	23	0	3	3
2	19	1	3	3
2	29	1	3	3
2	52	1	2	1
2	18	1	2	3
2	47	1	2	3
2	77	1	2	3
2	11	0	2	1
2	65	1	2	3
2	72	0	2	3
2	63	0	2	3
2	62	1	2	3
2	50	1	1	3
2	13	0	2	3
2	12	1	2	3
2	37	0	2	3
2	73	1	2	1
2	65	0	3	3
2	49	0	3	3
2	46	0	3	3
2	43	0	2	3
2	61	0	2	3
2	50	0	3	3
2	79	1	3	1
2	43	1	3	3
2	60	0	3	3
2	21	1	2	3
2	33	1	3	3
2	51	0	1	3
2	21	1	3	3
2	43	1	3	3
2	26	1	3	3
2	38	1	2	3
2	14	0	2	3
2	24	1	1	3
2	31	0	1	3
2	24	1	3	3
2	20	0	2	3
2	24	1	3	3
2	42	0	2	3
2	40	1	1	3
2	18	1	2	3
2	34	1	2	3
2	22	1	3	3
2	43	1	3	3
2	30	1	3	1
2	28	1	3	3
2	22	1	2	3
2	16	1	3	3
2	21	0	2	3
2	45	0	2	3
2	42	1	3	3
2	45	1	3	3
2	58	1	3	3
2	31	1	3	3
2	27	1	3	3
2	40	0	3	3
2	39	0	3	3
2	34	1	3	3
2	28	1	3	3
2	31	1	3	3
2	16	1	3	3
2	52	1	1	3
2	41	1	3	3
2	40	1	1	3
2	17	1	3	3
2	30	1	3	3
2	33	1	3	3
2	69	0	2	3
2	50	1	3	3
2	17	1	3	3
2	26	1	3	3
2	50	1	3	3
2	74	0	2	3
2	15	1	3	3
2	27	1	2	3
2	61	0	3	3
2	14	0	2	3
2	21	1	3	3
2	28	0	3	3
2	22	1	3	3
2	33	0	2	3
2	64	1	1	3
2	47	1	3	3
2	45	0	3	3
2	18	1	1	1
2	14	1	2	3
2	59	1	2	3
2	64	0	2	3
2	36	1	2	3
2	65	1	3	3
2	43	1	3	3
2	67	1	3	1
2	57	1	3	3
2	17	1	3	3
2	59	0	3	1
2	13	0	2	3
2	25	1	2	3
2	48	1	3	3
2	40	1	3	3
2	27	1	3	3
2	13	1	3	3
2	23	1	3	3
2	15	1	3	3
2	17	1	3	3
2	50	1	1	3
2	17	1	3	3
2	48	1	3	3
2	33	1	3	3
2	32	1	3	3
2	65	1	3	1
2	39	1	3	3
2	20	1	3	3
2	65	1	3	3
2	63	0	3	3
2	36	0	3	3
2	43	1	1	3
2	66	0	2	3
2	57	0	2	3
2	28	0	3	3
2	52	0	1	3
2	17	1	3	3
2	42	1	3	3
2	29	1	3	3
2	30	1	3	3
2	46	1	2	3
2	15	1	3	3
2	51	0	2	3
2	44	1	3	3
2	24	1	3	3
2	16	1	3	3
2	31	1	3	3
2	29	1	3	3
2	83	0	2	3
2	62	1	2	3
2	20	0	3	3
2	74	1	2	3
2	56	0	2	3
2	50	0	3	3
2	83	0	2	3
2	65	0	2	3
2	31	1	3	3
2	72	1	2	3
2	27	1	2	3
2	42	1	2	3
2	39	0	3	3
2	27	1	2	3
2	41	1	3	3
2	61	0	3	3
2	30	1	2	3
2	15	1	3	3
2	32	1	3	3
2	33	1	3	3
2	26	1	3	3
2	39	1	3	3
2	22	1	2	3
2	49	0	2	3
2	26	1	3	3
2	39	0	2	3
2	15	1	3	3
2	55	1	1	3
2	19	1	1	1
2	25	1	3	3
2	40	1	2	3
2	40	1	3	3
2	46	1	2	3
2	35	0	2	3
2	31	1	3	3
2	37	0	2	3
2	48	1	2	3
2	19	1	2	3
2	27	1	3	3
2	79	0	2	3
2	22	0	2	3
2	38	1	1	3
2	15	1	1	3
2	20	1	2	3
2	49	1	3	3
2	47	0	3	3
2	21	1	3	3
2	39	1	1	3
2	15	0	3	3
2	58	1	3	3
2	38	1	2	3
2	32	1	3	3
2	33	1	3	3
2	18	1	3	3
2	22	1	3	3
2	40	1	2	3
2	53	1	3	3
2	34	1	3	3
2	49	1	1	3
2	17	0	3	3
2	75	1	3	3
2	41	1	1	3
2	19	0	3	3
2	49	1	1	3
2	21	1	3	3
2	50	1	1	3
2	30	1	3	3
2	17	1	3	3
2	49	0	3	3
2	34	1	3	3
2	25	1	3	3
2	44	1	3	3
2	53	0	3	3
2	23	1	3	3
2	20	1	3	3
2	35	1	3	3
2	47	1	1	3
2	28	1	1	3
2	58	0	3	3
2	13	0	2	3
2	42	1	1	1
2	44	0	3	3
2	30	0	1	3
2	81	1	2	3
2	36	1	3	3
2	46	1	3	3
2	45	1	3	3
2	17	0	3	3
2	73	1	3	3
2	71	0	2	3
2	57	1	3	3
2	50	1	2	3
2	56	1	1	3
2	17	1	3	3
2	49	1	3	3
2	28	1	3	3
2	45	1	3	3
2	16	1	3	1
2	39	0	3	3
2	34	1	2	3
2	81	0	2	3
2	18	0	3	3
2	24	1	3	3
2	18	1	3	3
2	70	0	3	3
2	26	0	3	3
2	37	1	2	3
2	18	1	3	3
2	30	1	3	3
2	19	1	3	3
2	42	1	2	3
2	57	0	2	3
2	22	1	3	3
